# Supplementary material for: Human neural dynamics of real-world and imagined navigation
Source: Nat Hum Behav. 2025 Mar 10;9(4):781–93. doi: 10.1038/s41562-025-02119-3 (PMC12018265; doi:10.1038/s41562-025-02119-3)
Supplement: Supplementary file 5 — Supplementary Table 1 Participant demographics, theta-frequency ranges, theta peaks, electrode implantation sites and the number of trials completed for real-world left and right walks, imagined left and right walks and treadmill control walks are provided. The theta range was determined using spectral peaks (see the Methods for ±frequency bin width) within the 3–12 Hz range, along with neighbouring lower and higher spectral minima. The localization of each of the two contacts forming a bipolar channel (chan 1 and 2) is specified for various MTL regions, including the hippocampus (HP), perirhinal cortex (PRC), parahippocampal cortex (PHC), subiculum (Sub), Fusiform gyrus (Fs), temporal pole (Tp) and amygdala (Amy). Supplementary Table 2 Statistics (P values) testing whether theta dynamics precede behavioural variables (timing) during real-world navigation are listed in the top row. The relationship between theta dynamics and behavioural variables was assessed at the single-trial level and tested for deviations from zero at the group level. The results (P values) for real-world navigation are shown in the middle row (corresponding to Extended Data Fig. 8b), and the results for imagined navigation are shown in the bottom row (corresponding to Extended Data Fig. 8d). Multilevel block permutation tests were used, accounting for data grouping and correcting for multiple comparisons. Supplementary Table 3 Individual participant time shifts in the time-warping procedure are specified as mean time offsets (±standard deviation) used for aligning imagined and real-world navigation data, as determined by the statistical model. The standard deviation reflects variability across cross-validation iterations. [file 41562_2025_2119_MOESM5_ESM.xlsx]

## Sheet: Table1
Participant		1	2	3	4	5
Age [years]		36	45	24	39	30
Gender		male	male	female	male	female
Theta range [Hz]		4.3 - 11.3	3.0 - 9.9	5.7 – 11.3	4.9 – 11.3	3.0 - 9.8
Theta peak [Hz]		8.6 ± 0.3	3.5 ± 0.1	8.6 ± 0.3	8.6 ± 0.3	8.6 ± 0.3
Lead 1	Hemisphere	left	left	left	left	left
	# MTL chan	2	2	1	2	2
	chan 1	HP/HP	HP/PRC	HP/PRC	Amy/HP	HP/HP
	chan 2	HP/Sub	PRC/PHC		HP/HP	HP/HP
Lead 2	Hemisphere	right	right	right	right	right
	# MTL chan	2	1	2	2	2
	chan 3	HP/HP	PHC/Fs	HP/PRC	Tp/PRC	HP/HP
	chan 4	HP/Sub		PRC/PHC	PRC/HP	HP/PHC
Real-world left		36	35	40	34	36
Real-world right		35	34	31	35	35
Imagined left		23	25	24	25	24
Imagined right		20	24	22	24	24
Control		25	24	24	23	24

## Sheet: Table2
	position	head rotation	hip rotation	eye velocity	speed
Timing	0.0001	0.0001	0.0001	0.0021	0.0001
Real-world	0.0001	0.0123	0.0174	0.0001	0.1503
Imagined	0.0063	0.0508	0.9816	0.5676	0.9194

## Sheet: Table3
	Time offset [s]
P1	0.19 ± 1.44
P2	0.06 ± 1.14
P3	-0.76 ± 1.47
P4	-0.21 ± 1.19
P5	0.35 ± 1.09
