# Supplementary material for: Human neural dynamics of real-world and imagined navigation
Source: Nat Hum Behav. 2025 Mar 10;9(4):781–93. doi: 10.1038/s41562-025-02119-3 (PMC12018265; doi:10.1038/s41562-025-02119-3)
Supplement: Supplementary file 6 — Source data for Fig. 3. [file 41562_2025_2119_MOESM6_ESM.xlsx]

## Sheet: Fig3d
participant	r_ctl	r_imag	r_walks
1	-0.107735	0.243628	0.229338
1	-0.125243	0.0693474	0.203287
1	-0.0832633	-0.0342982	0.115787
1	-0.0878338	0.0489096	0.24545
2	-0.0303925	0.295265	0.320058
2	0.113481	0.159624	0.278747
2	0.0709936	0.086894	0.271581
3	0.0631385	0.219393	0.283716
3	-0.0384115	0.0107509	0.220882
3	0.0860787	0.140813	0.356942
4	-0.0750971	0.113842	0.294985
4	-0.138541	0.188342	0.436102
4	0.022682	0.0695379	0.102634
4	0.00361626	0.0929008	0.0829744
5	-0.0152882	0.173111	0.255385
5	-0.094275	0.0309339	0.116618
5	-0.0707149	0.0759126	0.260916
5	-0.187185	0.0350308	-0.00533917

## Sheet: Fig3e
participant	r_imag	r_walks
1	0.243628	0.229338
1	0.0693474	0.203287
1	-0.0342982	0.115787
1	0.0489096	0.24545
2	0.295265	0.320058
2	0.159624	0.278747
2	0.086894	0.271581
3	0.219393	0.283716
3	0.0107509	0.220882
3	0.140813	0.356942
4	0.113842	0.294985
4	0.188342	0.436102
4	0.0695379	0.102634
4	0.0929008	0.0829744
5	0.173111	0.255385
5	0.0309339	0.116618
5	0.0759126	0.260916
5	0.0350308	-0.00533917
