# Supplementary material for: Human neural dynamics of real-world and imagined navigation
Source: Nat Hum Behav. 2025 Mar 10;9(4):781–93. doi: 10.1038/s41562-025-02119-3 (PMC12018265; doi:10.1038/s41562-025-02119-3)
Supplement: Supplementary file 7 — Source data for Fig. 4. [file 41562_2025_2119_MOESM7_ESM.xlsx]

## Sheet: Fig4d
bin	Walk_recon [a.u.]	Imag_recon [a.u.]
1	-0.0586536	0.861375
2	-0.111326	0.0177612
3	0.15002	-0.644274
4	-0.200447	-0.322281
5	-0.0528645	-0.473415
6	0.0150353	-0.0444134
7	-0.00906036	-0.074054
8	0.748788	-0.111326
9	0.397198	0.0283033
10	0.577223	0.733063
11	0.0301115	0.650953
12	-0.298265	0.307771
13	-0.425225	-0.117608
14	-0.26747	0.0811217
15	-0.526783	-0.596563
16	-0.485601	-0.591755
17	-0.306674	-0.501708
18	-0.266585	-0.291641
19	-0.059326	0.0667574
20	0.011501	0.0593816
21	0.323285	0.340106
22	0.606446	0.00485457
23	0.707643	0.279417
24	0.285654	0.669435
25	0.166671	0.173992
26	0.000703382	-0.213149
27	-0.43136	-0.22696
28	-0.28884	0.0102386
29	-0.361866	-0.0648827
30	-0.362507	-0.238352
31	-0.122469	-0.234966
32	-0.161699	0.149576
33	-0.435867	-0.212394
34	0.424412	-0.190345
35	0.669156	0.128116
36	0.470611	-0.0666185
37	0.353461	0.263278
38	0.154562	0.283653
39	-0.324843	0.0808319
40	3.87759e-05	-0.104344
41	-0.277728	0.0164878
42	-0.58619	-0.362308
43	-0.361944	0.0266705
44	-0.0729696	0.504642
45	-0.0102072	-0.130014
46	0.247448	0.0617543
47	0.252632	0.196208
48	0.230344	0.455879
49	0.1449	0.241731
50	0.279929	-0.541255
51	-0.200382	-0.760137
52	0.0110624	-0.185602
53	-0.258031	-0.187249
54	-0.0918523	0.138957
55	0.0653717	0.385426
56	-0.117012	0.43222
57	-0.190008	-0.294041
58	0.387335	-0.0569919
59	-0.0570642	0.0136782
60	-0.248381	0.0261411
61	-0.0895304	-0.246522
62	0.080701	-0.113168
63	0.244449	-0.100635
64	-0.138493	0.288109
65	0.0956176	0.268305
66	0.362268	0.218997
67	0.487739	0.123448
68	0.501556	0.526977
69	-0.429817	0.0968248
70	-0.56473	-0.780639
71	-0.689877	-0.501596
72	-0.298429	-0.281809
73	-0.293669	0.104755
74	0.268197	0.00315246
75	0.383848	0.0899306
76	0.152873	-0.288229
77	0.0469213	0.184176
78	0.357475	0.360895
79	0.269093	0.206737
80	0.427226	0.318286
81	0.281597	0.241012
82	0.0189462	0.168862
83	-0.169858	-0.318876
84	-0.127626	-0.0106866
85	-0.415581	-0.28091
86	-0.325141	-0.728107
87	-0.365546	-0.534442
88	-0.239744	0.171912
89	-0.342092	0.0714326
90	-0.253325	0.658396
91	0.14116	0.3457
92	0.260001	0.084347
93	0.547175	-0.562867
94	0.389818	0.036577
95	-0.129314	-0.322675
96	-0.136735	0.315458
97	-0.298937	0.277516
98	-0.0845173	-0.0799151
99	0.0396148	-0.223402
100	-0.0367107	-0.432185
101	0.0653539	0.278655
102	0.0611571	0.453541
103	-0.0324246	0.235658
104	0.305715	-0.0124002
105	0.42004	0.127391
106	0.513689	0.123624
107	0.317244	0.0406138
108	-0.262633	-0.253815
109	-0.395695	-0.311158
110	-0.0459321	0.177389
111	-0.570938	0.449405
112	-0.35807	0.0103371
113	-0.323456	-0.714379
114	-0.186816	-1.00935
115	0.258601	0.202713
116	0.280574	0.46044
117	0.450384	0.527177

## Sheet: Fig4h
bin [rad]	δ_walks [rad]	δ_imag [rad]	δ_ctrl [rad]
-2.96706	0.0247046	0.0972983	0.134165
-2.79253	0.047889	0.115922	0.15811
-2.61799	0.0448484	0.1068	0.138346
-2.44346	0.0459887	0.129984	0.166471
-2.26893	0.0972983	0.153549	0.26529
-2.0944	0.0991987	0.193836	0.284674
-1.91986	0.115162	0.152029	0.216261
-1.74533	0.123903	0.117822	0.172172
-1.5708	0.100339	0.164191	0.147088
-1.39626	0.122763	0.199538	0.222342
-1.22173	0.112501	0.137966	0.171412
-1.0472	0.137206	0.135686	0.139106
-0.872665	0.185855	0.123523	0.10414
-0.698132	0.242106	0.152029	0.109461
-0.523599	0.3185	0.180914	0.110221
-0.349066	0.452285	0.230703	0.131125
-0.174533	0.473569	0.288474	0.117062
0	0.412378	0.364869	0.126944
0.174533	0.450005	0.291135	0.100339
0.349066	0.382732	0.240965	0.10566
0.523599	0.324581	0.178634	0.10452
0.698132	0.232224	0.171032	0.141007
0.872665	0.199157	0.1049	0.151649
1.0472	0.238685	0.102619	0.171792
1.22173	0.183575	0.138346	0.16077
1.39626	0.114782	0.15963	0.151268
1.5708	0.0490292	0.127704	0.179774
1.74533	0.0684129	0.116302	0.197637
1.91986	0.0353467	0.167992	0.141387
2.0944	0.0459887	0.163051	0.222722
2.26893	0.0429481	0.153929	0.16191
2.44346	0.0323061	0.134925	0.184335
2.61799	0.0323061	0.10718	0.182054
2.79253	0.0710734	0.120483	0.177493
2.96706	0.0513097	0.0893168	0.121243
